# Supplementary material for: Regulatory T Cell- and Natural Killer Cell-Mediated Inflammation, Cerebral Vasospasm, and Delayed Cerebral Ischemia in Aneurysmal Subarachnoid Hemorrhage—A Systematic Review and Meta-Analysis Approach
Source: Int J Mol Sci. 2025 Feb 1;26(3):1276. doi: 10.3390/ijms26031276 (PMC11818301; doi:10.3390/ijms26031276)
Supplement: Supplementary file 1 [file ijms-26-01276-s001.zip]

Archive with 1 entries (1 files):
- ijms-3392685-supplementary.pdf
